# Supplementary material for: Field-Evolved ΔG210-ppo2 from Palmer Amaranth Confers Pre-emergence Tolerance to PPO-Inhibitors in Rice and Arabidopsis
Source: Genes (Basel). 2022 Jun 10;13(6):1044. doi: 10.3390/genes13061044 (PMC9222656; doi:10.3390/genes13061044)
Supplement: Supplementary file 1 [file genes-13-01044-s001.zip]

Archive with 1 entries (1 files):
- genes-1652798-supplementary.pdf
